# Supplementary material for: m7G-Associated subtypes, tumor microenvironment, and validation of prognostic signature in lung adenocarcinoma
Source: Front Genet. 2022 Aug 10;13:954840. doi: 10.3389/fgene.2022.954840 (PMC9422053; doi:10.3389/fgene.2022.954840)
Supplement: Supplementary file 2 [file DataSheet2.xlsx]

## Sheet: Table  S1
Table S1: Summary of 29 recognized m7G-associated genes.
Gene	Type
METTL1	m7G
WDR4	m7G
NSUN2	m7G
DCP2	m7G
DCPS	m7G
NUDT10	m7G
NUDT11	m7G
NUDT16	m7G
NUDT3	m7G
NUDT4	m7G
NUDT4B	m7G
AGO2	m7G
CYFIP1	m7G
EIF4E	m7G
EIF4E1B	m7G
EIF4E2	m7G
EIF4E3	m7G
GEMIN5	m7G
LARP1	m7G
NCBP1	m7G
NCBP2	m7G
NCBP3	m7G
EIF3D	m7G
EIF4A1	m7G
EIF4G3	m7G
IFIT5	m7G
LSM1	m7G
NCBP2L	m7G
SNUPN	m7G

## Sheet: Table  S2
Table S2: The detailed information of DEGs.
Gene	Type
WDR4	DEGs
LARP1	DEGs
TCOF1	DEGs
CAD	DEGs
CHAF1A	DEGs
CSTF2	DEGs
MKI67	DEGs
DCPS	DEGs
ATIC	DEGs
PSME3	DEGs
LMNB2	DEGs
POLQ	DEGs
PRPF4	DEGs
FANCA	DEGs
FEN1	DEGs
TIMELESS	DEGs
PLK1	DEGs
MCM4	DEGs
KIF20A	DEGs
SSRP1	DEGs
OGFOD1	DEGs
LETM1	DEGs
PAICS	DEGs
NAT10	DEGs
PPP6R1	DEGs
NUP62	DEGs
EXO1	DEGs
INTS1	DEGs
SLC5A6	DEGs
KIF4A	DEGs
MIS18A	DEGs
TRIM14	DEGs
EIF3B	DEGs
NOL6	DEGs
FTSJ3	DEGs
CDT1	DEGs
PTBP1	DEGs
FOXM1	DEGs
GTSE1	DEGs
SPAG5	DEGs
KIF18B	DEGs
RAB35	DEGs
ABCF2	DEGs
CCNB1	DEGs
CLPB	DEGs
KHSRP	DEGs
PRPF19	DEGs
GAR1	DEGs
ESPL1	DEGs
MTHFD1	DEGs
FBXL18	DEGs
TOP2A	DEGs
HMGA1	DEGs
HJURP	DEGs
PRC1	DEGs
CDC25A	DEGs
KIF2C	DEGs
GOLGA3	DEGs
NOP14	DEGs
UBFD1	DEGs
CDC25C	DEGs
MELK	DEGs
CCNF	DEGs
TPX2	DEGs
RRM2	DEGs
NUSAP1	DEGs
NLE1	DEGs
RANGAP1	DEGs
GANAB	DEGs
DDX11	DEGs
RRP1	DEGs
QSER1	DEGs
DENND1A	DEGs
RPP40	DEGs
NCS1	DEGs
CHAF1B	DEGs
KIFC1	DEGs
TTLL12	DEGs
BLM	DEGs
PNPO	DEGs
DNMT1	DEGs
CDCA8	DEGs
HCFC1	DEGs
DPH2	DEGs
TYMS	DEGs
ICMT	DEGs
RAD51	DEGs
ZWINT	DEGs
CS	DEGs
SERBP1	DEGs
UBE2Z	DEGs
CPSF7	DEGs
SMG5	DEGs
HDLBP	DEGs
RPAP1	DEGs
FUBP3	DEGs
PHKA1	DEGs
RRP9	DEGs
SLC2A1	DEGs
SART3	DEGs
RC3H2	DEGs
MED14	DEGs
IPO8	DEGs
PRDM10	DEGs
DDX46	DEGs
ATR	DEGs
STX17	DEGs
TTLL5	DEGs
SMC3	DEGs
ESF1	DEGs
HNRNPR	DEGs
RFX7	DEGs
RNGTT	DEGs
HNRNPK	DEGs
PTPN11	DEGs
CHORDC1	DEGs
STRN	DEGs
RAB3GAP1	DEGs
XPO1	DEGs
UBE4A	DEGs
GNA13	DEGs
ELK4	DEGs
RBM12	DEGs
CHD1	DEGs
NUP153	DEGs
CLIP1	DEGs
EIF3A	DEGs
NOC3L	DEGs
USP1	DEGs
TMEM47	DEGs
OTUD4	DEGs
TUBGCP3	DEGs
NPAT	DEGs
POLR3B	DEGs
ZFR	DEGs
EXOC5	DEGs
NEK4	DEGs
RBM12B	DEGs
CNOT6	DEGs
NAA50	DEGs
NUP160	DEGs
HAUS6	DEGs
DHX29	DEGs
ZZZ3	DEGs
ZNF146	DEGs
CDC73	DEGs
DNAJC16	DEGs
SIKE1	DEGs
FUBP1	DEGs
ZNF551	DEGs
SP3	DEGs
CLASP1	DEGs
CUL4B	DEGs
U2SURP	DEGs
SRBD1	DEGs
AHCTF1	DEGs
ZFC3H1	DEGs
RECQL	DEGs
ZCCHC8	DEGs
STRN3	DEGs
MDN1	DEGs
ARFGEF2	DEGs
PTPN12	DEGs
CEBPZ	DEGs
GTF2H3	DEGs
TLK1	DEGs
TMOD3	DEGs
DNM1L	DEGs
PPIG	DEGs
FBXO28	DEGs
FCF1	DEGs
PMS1	DEGs
API5	DEGs
RBBP6	DEGs
SBNO1	DEGs
CDK13	DEGs
RANBP2	DEGs
PHLPP2	DEGs
PGGT1B	DEGs
ADNP	DEGs
FANCL	DEGs
SNAPC3	DEGs
FKTN	DEGs
CTCF	DEGs
LARP7	DEGs
HAUS2	DEGs
MICAL3	DEGs
CAPZA1	DEGs
ZNF562	DEGs
LTN1	DEGs
ORC2	DEGs
APAF1	DEGs
TMX1	DEGs
MAP4K5	DEGs
GDAP2	DEGs
TAF1B	DEGs
ABI2	DEGs
TXLNG	DEGs
MSH3	DEGs
RCOR1	DEGs
MFN1	DEGs
NMD3	DEGs
GABPB1	DEGs
ZNF813	DEGs
PDS5A	DEGs
RFC1	DEGs
NEK1	DEGs
SCAMP3	DEGs
CUL4A	DEGs
ASXL2	DEGs
RNMT	DEGs
CASP8AP2	DEGs
NCKAP1	DEGs
TMF1	DEGs
BRAP	DEGs
NIPBL	DEGs
NUP133	DEGs
TOPORS	DEGs
USP34	DEGs
HAT1	DEGs
FAM135A	DEGs
AURKAIP1	DEGs
PBRM1	DEGs
PRPF38B	DEGs
DBR1	DEGs
SON	DEGs
GAPVD1	DEGs
FAM20B	DEGs
YIF1A	DEGs
TWF1	DEGs
DEK	DEGs
MKLN1	DEGs
INTS6	DEGs
MTF2	DEGs
REST	DEGs
C2orf49	DEGs
SRSF10	DEGs
CEP135	DEGs
PPP4R2	DEGs
EML4	DEGs
DNAJC13	DEGs
LBR	DEGs
MAP3K2	DEGs
TPP2	DEGs
CHM	DEGs
BTBD7	DEGs
ZNF638	DEGs
FOXN2	DEGs
PHTF1	DEGs
SETX	DEGs
SMC5	DEGs
PAK2	DEGs
SFPQ	DEGs
REPS1	DEGs
SEC23IP	DEGs
CTR9	DEGs
DHX15	DEGs
RBM25	DEGs
LATS1	DEGs
IBTK	DEGs
TBK1	DEGs
ALMS1	DEGs
DIS3	DEGs
CDK6	DEGs
CRBN	DEGs
MGA	DEGs
HSP90AA1	DEGs
SP1	DEGs
KPNA4	DEGs
ATP6V0A2	DEGs
FGFR2	DEGs
KDM3A	DEGs
BBX	DEGs
ZNF45	DEGs
EP300	DEGs
AP1AR	DEGs
HP1BP3	DEGs
PARG	DEGs
TDG	DEGs
ZNF134	DEGs
HMGCS1	DEGs
MYCBP2	DEGs
PPFIBP1	DEGs
FAN1	DEGs
LAPTM4A	DEGs
LRIG2	DEGs
PEX1	DEGs
FAM169A	DEGs
MCM9	DEGs
ATM	DEGs
HMGCR	DEGs
SESN1	DEGs
RAB3GAP2	DEGs
HPS5	DEGs
CAND1	DEGs
FAT4	DEGs
UBL3	DEGs
BTRC	DEGs
LMAN1	DEGs
ZNF480	DEGs
KIF1B	DEGs
ZNF155	DEGs
DCP2	DEGs
STARD7	DEGs
PPP2R5E	DEGs
CEP350	DEGs
IREB2	DEGs
DYNC1LI2	DEGs
EIF2AK2	DEGs
NEMF	DEGs
GATA6	DEGs
HNRNPH1	DEGs
CDK8	DEGs
CSNK1G3	DEGs
MFAP3	DEGs
THUMPD2	DEGs
LARP4	DEGs
EXOC6B	DEGs
NFAT5	DEGs
PICALM	DEGs
WRN	DEGs
YTHDC2	DEGs
C18orf25	DEGs
TRIM44	DEGs
ZKSCAN1	DEGs
LRRC8B	DEGs
OPA1	DEGs
YOD1	DEGs
EXOC1	DEGs
ANKRD26	DEGs
TMEM131	DEGs
PKNOX1	DEGs
USP46	DEGs
BPTF	DEGs
HNRNPA3	DEGs
CNTLN	DEGs
CALCRL	DEGs
GPRASP1	DEGs
DR1	DEGs
SMCHD1	DEGs
MON2	DEGs
PTCD3	DEGs
DDX1	DEGs
ATP13A3	DEGs
SLC35D1	DEGs
UHRF1BP1L	DEGs
CEP290	DEGs
HSPH1	DEGs
UBR5	DEGs
SPTLC1	DEGs
UBA5	DEGs
PELI2	DEGs
SLC4A7	DEGs
ZBTB11	DEGs
CBFB	DEGs
PPIP5K2	DEGs
NUP54	DEGs
BLZF1	DEGs
YES1	DEGs
GOLGA4	DEGs
RALGAPB	DEGs
SPAST	DEGs
FGF7	DEGs
FBXO21	DEGs
GTF2H1	DEGs
SEC22B	DEGs
PLSCR4	DEGs
SYNJ1	DEGs
PLCE1	DEGs
GMCL1	DEGs
FNBP1L	DEGs
RDX	DEGs
AQR	DEGs
SLC39A9	DEGs
PPWD1	DEGs
SLC12A6	DEGs
SIPA1L1	DEGs
WDR44	DEGs
RASA2	DEGs
HS2ST1	DEGs
ARHGAP19	DEGs
SF3A3	DEGs
MAT2A	DEGs
CEP97	DEGs
DGKH	DEGs
TTC37	DEGs
ZNF141	DEGs
BCLAF1	DEGs
PDCL	DEGs
ATAD2B	DEGs
MKRN2	DEGs
USP24	DEGs
PAWR	DEGs
ZMYM1	DEGs
LRRC1	DEGs
ZNF273	DEGs
CLCN3	DEGs
ZNF780B	DEGs
TGFBR3	DEGs
DDX60	DEGs
CCNJ	DEGs
TSN	DEGs
HERC4	DEGs
CEP57	DEGs
KIF3B	DEGs
KRR1	DEGs
SHQ1	DEGs
FBXL5	DEGs
NUDT4	DEGs
HBS1L	DEGs
SERTAD2	DEGs
ZNF235	DEGs
HELZ	DEGs
COPB1	DEGs
KRIT1	DEGs
RSRC2	DEGs
FRYL	DEGs
RAG1	DEGs
TP53BP2	DEGs
ZNF518A	DEGs
LRRC40	DEGs
NDUFS7	DEGs
STAG1	DEGs
HERC2	DEGs
GTDC1	DEGs
PPP1R12A	DEGs
VPS13B	DEGs
C9orf16	DEGs
BIRC2	DEGs
FAM168A	DEGs
ZBTB6	DEGs
RNF141	DEGs
DYNC2LI1	DEGs
RIC8B	DEGs
MBTD1	DEGs
MYO1B	DEGs
ZNF721	DEGs
YWHAB	DEGs
AKAP9	DEGs
DICER1	DEGs
SCAF11	DEGs
BRWD1	DEGs
THADA	DEGs
SLC25A24	DEGs
SNTB2	DEGs
PRPF4B	DEGs
RPF1	DEGs
MRPL28	DEGs
TUG1	DEGs
SH3GLB1	DEGs
SCAMP1	DEGs
INPP5A	DEGs
EIF4E	DEGs
CEPT1	DEGs
PLCL1	DEGs
MPP5	DEGs
CUL5	DEGs
TNRC6B	DEGs
PPP1CC	DEGs
EDEM3	DEGs
CUL3	DEGs
CAB39	DEGs
C21orf91	DEGs
MCMBP	DEGs
PAQR3	DEGs
EHBP1	DEGs
AMD1	DEGs
NEK7	DEGs

## Sheet: Table S3
Table S3: Univariate Cox regression analysis of the 29 m7G-associated genes for OS of LUAD patients.
id	HR	HR.95L	HR.95H	pvalue	km
METTL1	1.07794	0.942714	1.23257	0.272457	0.0101792
WDR4	1.23887	1.06147	1.44592	0.00659661	0.00186012
DCP2	0.98419	0.839651	1.15361	0.844105	0.238585
DCPS	1.27709	1.07591	1.51588	0.00516566	0.000102861
NUDT11	1.1118	1.00713	1.22736	0.0356595	0.0259046
NUDT3	0.934636	0.757751	1.15281	0.527719	0.0309109
NUDT4	1.15192	1.0387	1.27749	0.00738042	0.000443071
CYFIP1	1.35823	1.11181	1.65927	0.00272136	0.000260791
EIF4E	1.39754	1.1387	1.71522	0.00136072	0.000216997
EIF4E2	1.25292	0.989758	1.58606	0.0608775	0.0191511
LARP1	1.09443	0.913057	1.31183	0.329027	0.0331363
NCBP1	1.47131	1.24677	1.73629	4.86739e-06	7.25634e-08
NCBP2	1.34242	1.12022	1.6087	0.00142476	0.00150382
EIF3D	1.27904	1.03841	1.57541	0.0206423	0.00101086
EIF4G3	1.05369	0.888776	1.24921	0.547012	0.0350033
IFIT5	0.983768	0.857296	1.1289	0.815695	0.0769941
LSM1	1.20724	1.03349	1.41022	0.0175314	0.0014068
SNUPN	1.2855	1.04571	1.58029	0.0171125	0.000878474

## Sheet: Table S4
Table S3: Multi-variate Cox regression analysis of the 3 m7G-associated genes for OS of LUAD patients.
id	HR	HR.95L	HR.95H	pvalue
RRM2	1.23873	1.08858	1.40959	0.00116485
SLC2A1	1.14767	1.0191	1.29247	0.0230787
CAND1	1.25105	1.04075	1.50383	0.0170613
